# Supplementary material for: Plastome phylogeny and early diversification of Brassicaceae
Source: BMC Genomics. 2017 Feb 16;18:176. doi: 10.1186/s12864-017-3555-3 (PMC5312533; doi:10.1186/s12864-017-3555-3)
Supplement: Additional file 1: — Table S1.﻿﻿ Species and data discription of cp genome used in this study. Table S2. Comparison of sequence length and GC content among Brassicales chloroplast genomes. Table S3. Comparison of fast-, intermediate-, and slow-evolving plastid protein-coding genes. Table S4. Heterogeneity and saturation test results from BaCoCa analysis. Table S5. Comparison of partitioning strategies. Table S6. Species and lineage specific fossil calibrations. Table S7. Comparison of mean and 95% HPD age estimates using different fossils. (XLSX 48 kb) [file 12864_2017_3555_MOESM1_ESM.xlsx]

## Sheet: Sheet1
Supplementary Table S1. Species and data discription of cp genome used in this study
Source	Taxon	NCBI SRA accession	Reference / Voucher	Genbank accession
Assembled in our lab	Arabidopsis_halleri	DRR013376	Akama et al. 2014	KX886356
	Arabidopsis_lyrata	DRR013374	Hu et al. 2011	KX886355
	Camelina_sativa	SRR1171872	Kagale et al. 2014	KX886352
	Cleome_hassleriana	SRR569022	Cheng et al. 2013	KX886354
	Thlaspi_arvense	SRR1034659	Dorn et al. 2015	KX886351
	Aethionema_arabicum	-	Haudry et al. 2013	KX886357
	Lepidium_meyenii	SRR1631219	Zhang et al. 2016	KX886353
	Schrenkiella_parvula	SRR125318	Dassanayake et al. 2011	KT222186
	Eutrema_salsugineum	-	LJQ-Wang-12010	KR584659
	Eutrema_yunnannesis	-	LJQ-Hao-13038	KT270357
	Eutrema_heterophyllum	-	LJQ-Hao-13056	KT270358
	Eutrema_botschantzevii	-	LJQ-Wang-12020	KT962847
	Eutrema_halophilum	-	LJQ-Wang-12021	KT962846
	Pugionium_cornutum	-	LJQ-Hu-12014	KT844941
	Pugionium_dolabratum	-	LJQ-Hu-12015	KT844940
	Megarpaea_delavayi	-	LJQ-Hao-15059	KX886349
	Solms-laubachia_eurycarpa	-	LJQ-Hao-14010	KX886348
	Neotorularia_korolkowii	-	LJQ-Hao-14018	KX886350
	Matthiola_incana	-	LJQ-Zhang-15079	KX886347
	Megadenia_pygmaea	-	LJQ-Hao-14047	KX371593
Downloaded from Genbank	Aethionema_cordifolium			AP009366
	Aethionema_grandiflorum			AP009367
	Arabidopsis_arenosa			LN877380
	Arabidopsis_cebennensis			LN877381
	Arabidopsis_pedemontana			LN877384
	Arabidopsis_thaliana			AP000423
	Arabis_alpina			HF934132
	Arabis_hirsuta			AP009369
	Barbarea_verna			AP009370
	Brassica_juncea			KT581449
	Brassica_napus			GQ861354
	Brassica_oleracea			KR233156
	Capsella_bursa-pastoris			AP009371
	Capsella_grandiflora			NC028517
	Capsella_rubella			NC027693
	Cardamine_impatiens			KJ136821
	Cardamine_resedifolia			KJ136822
	Carica_papaya			EU431223
	Cochlearia_borzaeana			LN866844
	Cochlearia_islandica			LN866845
	Cochlearia_pyrenaica			LN866846
	Cochlearia_tridactylites			LN866847
	Crucihimalaya_wallichii			AP009372
	Draba_nemorosa			AP009373
	Ionopsidium_acaule			LN866848
	Isatis_tinctoria			KT591187
	Lepidium_virginicum			AP009374
	Lobularia_maritima			AP009375
	Nasturtium_officinale			AP009376
	Olimarabidopsis_pumila			AP009368
	Pachycladon_cheesemanii			JQ806762
	Pachycladon_enysii			JX205495
	Raphanus_sativus			KJ716483
References:
Akama, S., Shimizu-Inatsugi, R., Shimizu, K. K., & Sese, J. (2014). Genome-wide quantification of homeolog expression ratio revealed nonstochastic gene regulation in synthetic allopolyploid Arabidopsis. Nucleic Acids Research, 42(6), e46. http://doi.org/10.1093/nar/gkt1376
Hu, T. T., Pattyn, P., Bakker, E. G., Cao, J., Cheng, J. F., Clark, R. M., ... & Haberer, G. (2011). The Arabidopsis lyrata genome sequence and the basis of rapid genome size change. Nature genetics, 43(5), 476-481.
Kagale, S., Koh, C., Nixon, J., Bollina, V., Clarke, W. E., Tuteja, R., ... & Higgins, E. E. (2014). The emerging biofuel crop Camelina sativa retains a highly undifferentiated hexaploid genome structure. Nature communications,5.
Cheng, S., van den Bergh, E., Zeng, P., Zhong, X., Xu, J., Liu, X., ... & Bian, C. (2013). The Tarenaya hassleriana genome provides insight into reproductive trait and genome evolution of crucifers. The Plant Cell, 25(8), 2813-2830.
Dorn, K. M., Fankhauser, J. D., Wyse, D. L., & Marks, M. D. (2015). A draft genome of field pennycress (Thlaspi arvense) provides tools for the domestication of a new winter biofuel crop. DNA Research, 22(2), 121-131.
Haudry, A., Platts, A. E., Vello, E., Hoen, D. R., Leclercq, M., Williamson, R. J., ... & Dewar, K. (2013). An atlas of over 90,000 conserved noncoding sequences provides insight into crucifer regulatory regions. Nature genetics,45(8), 891-898.
Zhang, J., Tian, Y., Yan, L., Zhang, G., Wang, X., Zeng, Y., ... & Wang, Y. (2016). Genome of plant maca (Lepidium meyenii) illuminates genomic basis for high altitude adaptation in the central Andes. Molecular plant.
Dassanayake, M., Oh, D. H., Haas, J. S., Hernandez, A., Hong, H., Ali, S., ... & Cheeseman, J. M. (2011). The genome of the extremophile crucifer Thellungiella parvula. Nature genetics, 43(9), 913-918.

## Sheet: Sheet2
Supplementary Table S2. Comparison of sequence length and GC content among Brassicales chloroplast genomes
Source	Taxon	Full Sequence		LSC_region		SSC_region		IR_region
		Length	GC_content	LSC_length	GC_content	SSC_length	GC_content	IR_length	GC_content
NCBI	Aethionema_cordifolium	154168	0.366	83411	0.344	17735	0.297	26511	0.423
NCBI	Aethionema_grandiflorum	154243	0.368	83481	0.347	17760	0.3	26501	0.424
NCBI	Arabidopsis_arenosa	154871	0.364	84464	0.342	17887	0.294	26260	0.423
NCBI	Arabidopsis_cebennensis	154504	0.364	84160	0.341	17832	0.294	26256	0.423
NCBI	Arabidopsis_pedemontana	154895	0.363	84478	0.34	17875	0.295	26271	0.423
NCBI	Arabidopsis_thaliana	154478	0.363	84170	0.34	17782	0.293	26263	0.423
NCBI	Arabis_alpina	152866	0.364	82332	0.342	17939	0.293	26294	0.424
NCBI	Arabis_hirsuta	153689	0.364	82812	0.341	18032	0.293	26422	0.424
NCBI	Barbarea_verna	154532	0.364	83435	0.343	18095	0.291	26501	0.424
NCBI	Brassica_juncea	153483	0.364	83286	0.341	17777	0.292	26210	0.423
NCBI	Brassica_napus	152860	0.363	83030	0.341	17760	0.292	26035	0.423
NCBI	Brassica_oleracea	153366	0.364	83137	0.341	17837	0.291	26196	0.423
NCBI	Capsella_bursa-pastoris	154490	0.366	83734	0.344	17845	0.296	26452	0.424
NCBI	Capsella_grandiflora	154638	0.365	83880	0.343	17837	0.296	26461	0.424
NCBI	Capsella_rubella	154601	0.365	83823	0.343	17857	0.296	26461	0.424
NCBI	Cardamine_impatiens	155611	0.363	84703	0.341	17945	0.293	26478	0.424
NCBI	Cardamine_resedifolia	155036	0.363	84158	0.34	17863	0.292	26504	0.423
NCBI	Carica_papaya	160100	0.369	88793	0.347	18484	0.312	26445	0.426
NCBI	Cochlearia_borzaeana	154599	0.361	83660	0.338	18145	0.287	26397	0.423
NCBI	Cochlearia_islandica	154570	0.361	83680	0.338	18098	0.287	26396	0.423
NCBI	Cochlearia_pyrenaica	154569	0.361	83623	0.338	18154	0.287	26396	0.423
NCBI	Cochlearia_tridactylites	154718	0.361	83792	0.338	18120	0.287	26404	0.423
NCBI	Crucihimalaya_wallichii	155199	0.364	84090	0.342	18066	0.293	26518	0.424
NCBI	Draba_nemorosa	153289	0.365	82466	0.343	18128	0.293	26344	0.424
NCBI	Ionopsidium_acaule	154000	0.363	83439	0.34	17773	0.292	26409	0.423
NCBI	Isatis_tinctoria	156670	0.365	84779	0.342	17775	0.297	27122	0.423
NCBI	Lepidium_virginicum	154743	0.365	84028	0.342	17990	0.295	26359	0.424
NCBI	Lobularia_maritima	152659	0.365	82392	0.342	17670	0.297	26295	0.424
NCBI	Nasturtium_officinale	155105	0.364	84268	0.34	17834	0.294	26498	0.424
NCBI	Olimarabidopsis_pumila	154737	0.365	83876	0.343	17880	0.293	26487	0.423
NCBI	Pachycladon_cheesemanii	154498	0.364	83543	0.342	17961	0.293	26493	0.424
NCBI	Pachycladon_enysii	154896	0.364	83918	0.342	18018	0.293	26451	0.424
NCBI	Raphanus_sativus	153368	0.363	83170	0.341	17766	0.292	26216	0.423
This study	Aethionema_arabicum	154234	0.366	83409	0.344	17709	0.298	26565	0.423
This study	Arabidopsis_halleri	154671	0.364	84278	0.341	17873	0.294	26260	0.423
This study	Arabidopsis_lyrata	154678	0.364	84271	0.341	17887	0.294	26260	0.423
This study	Camelina_sativa	153120	0.365	82298	0.342	17846	0.294	26488	0.423
This study	Cleome_hassleriana	157688	0.358	87507	0.335	18573	0.286	25803	0.424
This study	Eutrema_botschantzevii	153279	0.363	83816	0.34	17609	0.295	25927	0.424
This study	Eutrema_halophilum	153311	0.363	83846	0.34	17611	0.295	25927	0.424
This study	Eutrema_heterophyllum	153876	0.364	83961	0.341	17776	0.295	26068	0.424
This study	Eutrema_salsugineum	153407	0.363	83895	0.34	17610	0.295	25951	0.424
This study	Eutrema_yunnanense	153948	0.364	84097	0.341	17765	0.295	26043	0.425
This study	Lepidium_meyenii	154403	0.364	83942	0.341	17980	0.293	26240	0.423
This study	Matthiola_incana	153893	0.361	83616	0.337	17836	0.288	26221	0.423
This study	Megadenia_pygmaea	153569	0.363	82992	0.34	17763	0.293	26407	0.423
This study	Megarpaea_delavayi	154401	0.362	83704	0.339	18027	0.29	26335	0.423
This study	Neotorularia_korolkowii	153890	0.363	83533	0.341	17716	0.291	26430	0.423
This study	Pugionium_cornutum	154848	0.362	83960	0.339	18014	0.29	26437	0.423
This study	Pugionium_dolabratum	154999	0.362	84111	0.339	18016	0.29	26436	0.423
This study	Schrenkiella_parvula	153979	0.364	83858	0.341	17593	0.294	26264	0.424
This study	Solms-laubachia_eurycarpa	152895	0.361	82927	0.338	17597	0.287	26195	0.421
This study	Thlaspi_arvense	153892	0.361	83570	0.338	17723	0.291	26300	0.422

## Sheet: Sheet3
Supplementary Table S3. Comparison of fast-, intermediate-, and slow-evolving plastid protein-coding genes
Gene	Total_site_num	PI_site_num	Percent_of_PI_site
ycf1	4476	1240	0.277033
matK	1467	354	0.241309
ccsA	933	177	0.189711
ndhF	2166	402	0.185596
accD	1335	239	0.179026
rpl22	369	66	0.178862
ndhG	444	75	0.168919
rpoC2	4029	653	0.162075
rps8	399	63	0.157895
rps15	255	39	0.152941
rpl16	393	60	0.152672
ndhA	1074	160	0.148976
ndhD	1437	212	0.14753
rpl33	162	23	0.141975
petL	90	12	0.133333
psbK	180	24	0.133333
ndhE	294	38	0.129252
rpl20	348	44	0.126437
atpF	549	69	0.125683
ndhJ	471	59	0.125265
atpA	1509	189	0.125249
rpl32	147	18	0.122449
rpl14	360	44	0.122222
ndhH	1176	143	0.121599
psbH	207	25	0.120773
atpB	1467	177	0.120654
rpoA	969	114	0.117647
rps3	648	76	0.117284
rps14	297	34	0.114478
ndhI	474	54	0.113924
rps19	273	31	0.113553
cemA	684	76	0.111111
psbM	99	11	0.111111
ycf4	549	60	0.10929
ndhC	357	39	0.109244
rps11	405	44	0.108642
rpoB	3177	335	0.105445
psbT	96	10	0.104167
psbB	1479	153	0.103448
rpl36	108	11	0.101852
atpI	738	74	0.100271
psaC	240	24	0.1
petD	471	47	0.0997877
ndhK	624	62	0.099359
petA	957	95	0.0992685
rps2	705	68	0.0964539
rps4	600	57	0.095
clpP	585	55	0.0940171
atpE	393	36	0.0916031
atpH	240	21	0.0875
psbJ	117	10	0.0854701
rpoC1	2037	173	0.0849288
petB	639	52	0.0813772
psbA	1047	84	0.0802292
rbcL	1422	114	0.0801688
psbC	1380	108	0.0782609
psaB	2199	171	0.0777626
petG	108	8	0.0740741
psbZ	183	13	0.0710383
psaJ	117	8	0.0683761
psaA	2247	152	0.0676457
psbI	105	7	0.0666667
psbE	246	15	0.0609756
psaI	99	6	0.0606061
petN	84	5	0.0595238
psbD	1056	60	0.0568182
ycf3	501	27	0.0538922
psbN	126	6	0.047619
ycf2	6645	304	0.0457487
psbL	111	5	0.045045
rps18	300	13	0.0433333
rpl2	819	30	0.03663
rps12	330	10	0.030303
ndhB	1287	27	0.020979
psbF	114	2	0.0175439
rpl23	276	4	0.0144928
rps7	462	5	0.0108225
Total	64962	7611	0.117161

## Sheet: Sheet4
Supplementary Table S4. Heterogeneity and saturation test results from BaCoCa analysis
Alignment	N taxa (informative)	Relative composition frequency variability (RCFV) based heterogeneity test				Convergence (C-value) based saturation test
		Chi-square value	Degrees of freedom	p-value	RCFV Value	c-value	Mean p-distances	Mean ti/tv	Std. Deviation p-distances	Std. Deviation ti/tv
Total	53	31.7611	156	1	0.0009	12.316	0.974054	1.19337	0.0125009	0.153961
accD	53	9.35212	156	1	0.0087	4343.42	0.959888	4.77322	0.0205503	89.2588
atpA	53	4.87275	156	1	0.0055	13340	0.97396	16.7295	0.0134937	180.006
atpB	53	6.05159	156	1	0.0067	12505.6	0.975302	13.6281	0.011754	146.991
atpE	53	5.04858	156	1	0.0119	57619.6	0.978303	85.0775	0.010614	611.575
atpF	53	6.54287	156	1	0.0101	72998.5	0.971191	161.071	0.0155543	1135.44
atpH	53	3.21264	156	1	0.012	144952	0.983657	999.262	0.0113894	1650.91
atpI	53	4.92792	156	1	0.0087	75721.6	0.974835	139.065	0.0138767	1050.77
ccsA	53	11.3535	156	1	0.01	3631.69	0.958491	5.4564	0.0234193	85.0515
cemA	53	5.51346	156	1	0.0086	18317.2	0.976665	22.3704	0.0176737	323.733
clpP	53	4.11314	156	1	0.0078	41563.9	0.980497	153.005	0.0187772	780.455
matK	53	15.3503	156	1	0.0095	2685.22	0.947805	3.84265	0.0283518	76.1307
ndhA	53	8.0048	156	1	0.0089	5735.09	0.971904	4.79374	0.0155637	89.2592
ndhB	53	1.30671	156	1	0.0024	291110	0.994977	152.695	0.00278926	811.983
ndhC	53	6.92833	156	1	0.0152	32335.6	0.974615	61.2693	0.0131991	426.802
ndhD	53	9.43935	156	1	0.0076	2448.65	0.964935	3.59162	0.0190152	46.5614
ndhE	53	7.49053	156	1	0.0162	34046.6	0.972814	106.83	0.018244	621.147
ndhF	53	17.729	156	1	0.0085	6550.12	0.958736	8.2978	0.0201161	131.763
ndhG	53	6.47107	156	1	0.0118	8206.78	0.963109	11.5856	0.0173192	142.135
ndhH	53	3.6867	156	1	0.006	5682.46	0.974502	7.61169	0.014941	84.9018
ndhI	53	6.08464	156	1	0.0113	21077.6	0.975643	32.5502	0.0148851	313.742
ndhJ	53	3.99096	156	1	0.0091	30940.4	0.971752	43.6858	0.0131625	407.253
ndhK	53	4.7416	156	1	0.0092	86760.4	0.979684	212.488	0.0133914	1161.84
petA	53	6.81383	156	1	0.0085	5522.14	0.976617	6.83313	0.0128569	70.9976
petB	53	4.22026	156	1	0.0077	82643.6	0.983314	156.668	0.0102349	845.848
petD	53	4.9328	156	1	0.0105	126578	0.975377	251.682	0.0112389	1422.6
petG	53	2.98442	156	1	0.017	86433.6	0.9855	711.642	0.0108549	938.229
petL	53	4.91436	156	1	0.022	51583	0.980011	504.085	0.0168141	867.324
petN	53	3.04986	156	1	0.0182	31267.9	0.984735	179.528	0.0146917	459.379
psaA	53	4.86338	156	1	0.0044	11395	0.984518	7.97598	0.00816494	93.0396
psaB	53	4.03328	156	1	0.0044	46261.7	0.984261	24.6862	0.00694563	321.317
psaC	53	4.83817	156	1	0.0162	200938	0.976155	1626.71	0.0122128	2454.02
psaI	53	4.55941	156	1	0.0204	28931.8	0.982708	192.023	0.0161651	467.685
psaJ	53	4.2082	156	1	0.0161	46878.1	0.983638	310.329	0.0134853	632.165
psbA	53	4.99053	156	1	0.0066	154841	0.983062	178.84	0.00839361	1299.67
psbB	53	6.8298	156	1	0.0071	20087.9	0.977465	15.4071	0.0107888	216.725
psbC	53	4.74731	156	1	0.0066	204583	0.982949	216.302	0.00827301	1692.51
psbD	53	2.88427	156	1	0.005	351821	0.988145	591.502	0.00728593	2563.35
psbE	53	2.73889	156	1	0.0108	159460	0.988469	1065.78	0.00805316	1284.16
psbF	53	1.50527	156	1	0.0105	59322.7	0.99217	551.631	0.0113174	671.377
psbH	53	4.58854	156	1	0.0147	66824.3	0.97588	422.4	0.0165791	1107.88
psbI	53	2.36795	156	1	0.0121	41352.4	0.988493	312.255	0.0140321	580.262
psbJ	53	3.46483	156	1	0.0161	51805.2	0.983706	593.736	0.0166235	861.181
psbK	53	5.48197	156	1	0.0178	31631	0.971343	130.918	0.0187312	592.488
psbL	53	4.60962	156	1	0.0163	86316.9	0.986055	844.283	0.0111555	962.908
psbM	53	7.50281	156	1	0.0265	60978.3	0.9659	454.873	0.0189047	1152.78
psbN	53	2.10396	156	1	0.0072	54734.4	0.992547	360.213	0.0100565	550.434
psbT	53	7.45701	156	1	0.0259	39678.6	0.971275	195.098	0.0176001	698.349
psbZ	53	2.78471	156	1	0.0104	42950.9	0.984927	125.545	0.010315	443.039
rbcL	53	4.12751	156	1	0.0055	36698.4	0.982159	25.0527	0.0104405	383.148
rpl14	53	6.4101	156	1	0.0125	74447.7	0.976703	177.678	0.0118876	885.002
rpl16	53	5.73947	156	1	0.0128	14173.6	0.972562	38.2852	0.0194812	276.118
rpl2	53	1.27007	156	1	0.0039	203213	0.991402	242.472	0.00472773	960.736
rpl20	53	10.5108	156	1	0.016	79272.3	0.967605	337.746	0.0195959	1553.41
rpl22	53	10.2818	156	1	0.0176	8807.39	0.952932	15.4114	0.0240291	211.634
rpl23	53	0.72532	156	1	0.0032	110606	0.996345	182.328	0.00424241	469.236
rpl32	53	5.84241	156	1	0.0201	24641	0.968405	119.106	0.0197901	487.649
rpl33	53	6.43799	156	1	0.0205	45181.9	0.97151	295.473	0.0219366	991.138
rpl36	53	3.41743	156	1	0.0188	85564.1	0.980212	1000.72	0.0128476	1099.29
rpoA	53	6.81222	156	1	0.0085	17841.4	0.974828	16.7174	0.0132212	235.885
rpoB	53	6.31889	156	1	0.0049	3953.9	0.976487	3.6837	0.0117748	46.5566
rpoC1	53	4.48202	156	1	0.0049	4303.5	0.98208	2.89396	0.0088378	38.0334
rpoC2	53	8.63382	156	1	0.0047	5562.12	0.965631	3.97579	0.0153058	85.1325
rps11	53	5.8542	156	1	0.0102	45869.9	0.977292	130.23	0.014951	685.802
rps12	53	1.57372	156	1	0.0051	187326	0.992257	891.595	0.00673614	1261.86
rps14	53	4.06887	156	1	0.0114	73112.7	0.976907	180.285	0.0135689	992.06
rps15	53	5.45207	156	1	0.0154	37399	0.9663	74.6251	0.0151718	567.41
rps18	53	2.70973	156	1	0.0102	142845	0.985019	625.346	0.00981572	1402.13
rps19	53	3.4553	156	1	0.0112	53137.3	0.973538	162.509	0.0149554	794.687
rps2	53	4.2427	156	1	0.0076	15165.3	0.98017	13.8361	0.0110602	167.732
rps3	53	8.31379	156	1	0.0094	14064.3	0.974649	21.5239	0.0174947	246.05
rps4	53	5.81434	156	1	0.0101	79853.4	0.979523	127.597	0.0107705	860.061
rps7	53	0.54314	156	1	0.0035	269205	0.996309	333.003	0.00260884	702.312
rps8	53	9.52579	156	1	0.0159	37397.9	0.96813	100.514	0.0192018	718.106
ycf1	53	32.1011	156	1	0.008	2790.92	0.933179	2.90103	0.0289498	80.7965
ycf2	53	2.56885	156	1	0.0009	11904.9	0.990372	2.44573	0.00452346	53.8512
ycf3	53	2.60661	156	1	0.0061	103681	0.988193	563.07	0.0125223	1298.32
ycf4	53	4.26168	156	1	0.0089	22527.4	0.97389	33.8073	0.0133973	301.807

## Sheet: Sheet5
Supplementary Table S5. Comparison of partitioning strategies
Partitioning strategy	Description	Parameters	ln L	AIC	AICc	BIC
Unpartition	All together	113	-252977	506181	506181	507207
Gene	77 PCGs	904	-248950	499673	499700	507918
Codon	Three codon positions	135	-248293	496855	496856	498081
Gene-Codon	231 gene-codon positions	2449	-241997	488847	489045	511132
Pf_best	Identified by PartitionFinder under BIC	294	-244378	489342	489345	492015

## Sheet: Sheet6
Supplementary Table S6. Species and lineage specific fossil calibrations.
species	order	family	fossil num	fossil name	fossil clade	fossil type	fossil age (Myr)	fossil references not reviewed in Magallón et al. 2015.
Brassicaceae spp.	Brassicales	Brassicaceae	1	Thlaspi primaevum	CG Brassicaceae	Fruits	30
Carica_papaya	Brassicales	Caricaceae	2	Dressiantha bicarpelata	SG Brassicales	Flowers	89.3
Cleome_hassleriana	Brassicales	Cleomaceae	3	Palaeocleome lakensis	SG Cleomaceae	Camplyotropous seeds	47.8	Chandler (1962); Cardinal-McTeague et al. (2016)
Angelica_gigas	Apiales	Apiaceae
Anthriscus_cerefolium	Apiales	Apiaceae
Daucus_carota	Apiales	Apiaceae
Ligusticum_tenuissimum	Apiales	Apiaceae
Pastinaca_pimpinellifolia	Apiales	Apiaceae
Seseli_montanum	Apiales	Apiaceae
Dendropanax_dentiger	Apiales	Araliaceae	4	Paleopanax oregonensis	CG Araliaceae	Fruits	37.2
Eleutherococcus_senticosus	Apiales	Araliaceae
Panax_notoginseng	Apiales	Araliaceae
Artemisia_frigida	Asterales	Asteraceae	5	Raiguenrayun cura /Mutisiapollis telleriae	SG Asteraceae	Inflorescences / attached pollen	47.6
Cynara_cornigera	Asterales	Asteraceae
Guizotia_abyssinica	Asterales	Asteraceae
Helianthus_annuus	Asterales	Asteraceae
Leontopodium_leiolepis	Asterales	Asteraceae
Buxus_microphylla	Buxales	Buxaceae
Cucumis_melo	Cucurbitales	Cucurbitaceae
Ardisia_polysticta	Ericales	Primulaceae	6	Actinocalyx bohrii	SG (Diapensiaceae, Clethraceae, Cyrillaceae and Ericaceae)	Flowers	79.2
Lysimachia_coreana	Ericales	Primulaceae
Primula_poissonii	Ericales	Primulaceae
Camellia_crapnelliana	Ericales	Theaceae
Ostrya_rehderiana	Fagales	Betulaceae	7	Archaefagaceae futabensis	SG Fagales	Flowers and fruits	87.5
Quercus_baronii	Fagales	Fagaceae
Juglans_regia	Fagales	Juglandaceae
Catharanthus_roseus	Gentianales	Apocynaceae	8	Apocynospermum coloradensis	SG Apocynaceae	Seeds	37.2
Cynanchum_wilfordii	Gentianales	Apocynaceae
Echites_umbellatus	Gentianales	Apocynaceae
Nerium_oleander	Gentianales	Apocynaceae
Oncinotis_tenuiloba	Gentianales	Apocynaceae
Rhazya_stricta	Gentianales	Apocynaceae
Gentiana_crassicaulis	Gentianales	Gentianaceae
Coffea_arabica	Gentianales	Rubiaceae
Gynochthodes_officinalis	Gentianales	Rubiaceae
Andrographis_paniculata	Lamiales	Acanthaceae
Ajuga_reptans	Lamiales	Lamiaceae	9	Ajuginucula smithii	CG Lamiaceae	Fruits	28.4
Salvia_miltiorrhiza	Lamiales	Lamiaceae
Sesamum_indicum	Lamiales	Pedaliaceae
Chrysobalanus_icaco	Malpighiales	Chrysobalanaceae	10	Chrysobalanus type	CG Chrysobalanaceae	Pollen	34	Wodehouse (1932); Davis (2005); Bardon et al. (2013)
Couepia_guianensis	Malpighiales	Chrysobalanaceae
Hirtella_physophora	Malpighiales	Chrysobalanaceae
Licania_alba	Malpighiales	Chrysobalanaceae
Parinari_campestris	Malpighiales	Chrysobalanaceae
Hevea_brasiliensis	Malpighiales	Euphorbiaceae
Jatropha_curcas	Malpighiales	Euphorbiaceae
Manihot_esculenta	Malpighiales	Euphorbiaceae
Gossypium_anomalum	Malvales	Malvaceae
Tilia_amurensis	Malvales	Malvaceae
Eugenia_uniflora	Myrtales	Myrtaceae	11	Paleomyrtinaea princetonensis	CG Myrtaceae	Fruits	55.8
Syzygium_cumini	Myrtales	Myrtaceae
Nelumbo_lutea	Proteales	Nelumbonaceae
Platanus_occidentalis	Proteales	Platanaceae
Macadamia_integrifolia	Proteales	Proteaceae
Megaleranthis_saniculifolia	Ranunculales	Ranunculaceae	12	Teixeiraea lusitanica	CG Ranunculales	Flower	112
Nandina_domestica	Ranunculales	Berberidaceae
Ranunculus_macranthus	Ranunculales	Ranunculaceae
Cannabis_sativa	Rosales	Cannabaceae	13	Aphananthe cretacea	CG Cannabaceae(use as SG)	Fruits	65.5
Morus_indica	Rosales	Moraceae
Pentactina_rupicola	Rosales	Rosaceae	14	Prunus cathybrownae	CG Rosaceae	Fruits	49.4
Prinsepia_utilis	Rosales	Rosaceae
Prunus_persica	Rosales	Rosaceae
Boswellia_sacra	Sapindales	Burseraceae
Azadirachta_indica	Sapindales	Meliaceae
Citrus_aurantiifolia	Sapindales	Rutaceae	15	Rutaspermum biornatum	CG Rutaceae	Seeds	65.5
Citrus_sinensis	Sapindales	Rutaceae
Sapindus_mukorossi	Sapindales	Sapindaceae
Liquidambar_formosana	Saxifragales	Altingiaceae
Ipomoea_purpurea	Solanales	Convolvulaceae
Atropa_belladonna	Solanales	Solanaceae	16	Solanispermum reniforme	SG Solanaceae	Seeds	33.9
Capsicum_frutescens	Solanales	Solanaceae
Hyoscyamus_niger	Solanales	Solanaceae
Nicotiana_tabacum	Solanales	Solanaceae
Solanum_lycopersicum	Solanales	Solanaceae
Trochodendron_aralioides	Trochodendrales	Trochodendraceae
Tetracentron_sinense	Trochodendrales	Trochodendraceae
Vitis_aestivalis	Vitales	Vitaceae
Ananas_comosus (monocot)	Poales	Bromeliaceae	17	Tricolpate pollen	CG Eudicots	Pollen	125
References:
Magallón, S., Gómez‐Acevedo, S., Sánchez‐Reyes, L. L., & Hernández‐Hernández, T. (2015). A metacalibrated time‐tree documents the early rise of flowering plant phylogenetic diversity. New Phytologist, 207(2), 437-453.
Cardinal-McTeague, W. M., Sytsma, K. J., & Hall, J. C. (2016). Biogeography and diversification of Brassicales: A 103million year tale.Molecular phylogenetics and evolution, 99, 204-224.
Chandler, M.E.J., (1962). The Lower Tertiary Floras of Southern England II: Flora of the 1383 Pipe-Clay Series of Dorset (Lower Bagshot). British Museum (Natural History), 1384 London.
Bardon, L., Chamagne, J., Dexter, K. G., Sothers, C. A., Prance, G. T., & Chave, J. (2013). Origin and evolution of Chrysobalanaceae: insights into the evolution of plants in the Neotropics. Botanical Journal of the Linnean Society, 171(1), 19-37.
Wodehouse RP. (1932). Tertiary pollen. I. Pollen of the living representatives of the Green River Flora. Bulletin of the Torrey Botanical Club 59: 313–340.
Davis CC, Webb CO, Wurdack KJ, Jaramillo CA, Donoghue MJ. (2005). Explosive radiation of Malpighiales supports a Mid-Cretaceous origin of modern tropical rain forests. The American Naturalist 3: E36–E65.

## Sheet: Sheet7
Supplementary Table S7. Comparison of mean and 95% HPD age estimates using different fossils
Node	All Used	Exclude T. primaevum	Exclude P. lakensis	Exclude P.lakensis + T. primaevum	All Excluded
Cleomaceae/Brassicaceae split	44.5 - 50.5 - 59.1	44.9 - 50.7 - 59.5	40.8 - 49.6 - 58.3	41.2 - 50.2 - 59.2	39.5 - 49.0 - 57.6
CG Brassicaceae	30.0 - 35.2 - 42.5	30.3 - 35.8 - 42.5	29.6 - 34.7 - 42.1	29.4 - 35.4 - 42.8	29.0 - 34.9 - 41.8
CG core-Brassicaceae	21.7 - 25.3 - 29.7	21.6 - 25.3 - 29.8	21.5 - 25.2 - 29.6	21.3 - 25.1 - 29.4	21.3 - 25.1 - 29.8
Clade A	16.9 - 20.3 - 24.2	16.8 - 20.3 - 24.6	16.8 - 20.1 - 24.1	16.6 - 19.9 - 23.8	16.5 - 20.0 - 24.1
CG Arabidopsis	4.8 - 7.1 - 9.8	4.8 - 7.1 - 9.8	4.8 - 7.0 - 9.9	4.8 - 7.0 - 9.6	4.8 - 7.0 - 9.7
CG Camelieae	7.5 - 9.9 - 12.8	7.5 - 9.9 - 12.7	7.5 - 9.8 - 12.5	7.4 - 9.7 - 12.5	7.4 - 9.7 - 12.5
CG Cardamineae	10.2 - 14.2 - 18.6	10.2 - 14.3 - 18.7	10.2 - 14.2 - 18.4	10.1 - 14.0 - 18.1	10.0 - 14.0 - 18.3
Clade B	17.6 - 20.6 - 24.5	17.4 - 20.5 - 24.4	17.3 - 20.6 - 24.5	17.3 - 20.3 - 24.0	17.2 - 20.3 - 24.4
MRCA Brassica/Schrenkiella	11.4 - 14.7 - 18.3	11.4 - 14.6 - 18.3	11.4 - 14.6 - 18.2	11.3 - 14.5 - 18.0	11.2 - 14.5 - 18.2
CG Eutremeae	6.5 - 10.1 - 14.3	6.6 - 10.1 - 14.3	6.5 - 10.1 - 14.2	6.5 - 10.0 - 14.1	7.4 - 10.0 - 14.2
CG Arabideae	11.0 - 14.6 - 18.6	11.0 - 14.6 - 18.5	10.9 - 14.5 - 18.5	10.8 - 14.4 - 18.2	10.8 - 14.4 - 18.5
Clade C(without Megadenia)	16.9 - 20.1 - 24.0	16.8 - 20.0 - 24.0	16.7 - 20.0 - 24.1	16.6 - 19.8 - 23.5	16.6 - 19.8 - 24.0
CG Cochlearieae	7.8 - 11.6 - 15.9	7.8 - 11.6 - 15.9	7.8 - 11.6 - 15.9	7.7 - 11.5 - 15.8	7.6 - 11.5 - 15.9
CG Megacarpaeeae	10.1 - 14.8 - 19.6	10.2 - 14.8 - 19.4	10.0 - 14.8 - 19.4	10.0 - 14.6 - 19.0	10.0 - 14.6 - 19.3
MRCA Brassica/Megadenia	19.3 - 22.6 - 26.7	19.2 - 22.5 - 26.8	19.1 - 22.5 - 26.7	19.0 - 22.3 - 26.3	18.3 - 22.3 - 26.7
Clade E	12.7 - 17.3 - 22.0	12.6 - 17.2 - 22.0	12.6 - 17.2 - 22.0	12.6 - 17.0 - 21.6	12.4 - 17.0 - 21.8
Clade F	9.5 - 14.6 - 20.7	9.5 - 14.7 - 20.9	9.4 - 14.4 - 20.4	9.4 - 14.5 - 20.6	9.3 - 14.3 - 20.3
